# Supplementary material for: Kisspeptin Restores Placental mTOR Signaling and Improves Glucose Homeostasis Mediators Disrupted by Maternal Hypothyroidism in Rats
Source: Acta Physiol (Oxf). 2026 Mar 4;242(4):e70188. doi: 10.1111/apha.70188 (PMC12960837; doi:10.1111/apha.70188)
Supplement: Supplementary file 2 — File S2: and S3: Macro scripts used for automated ImageJ IHC (H–DAB) quantification, including color deconvolution, thresholding, and stained area measurement. Supplementary File_S2.txt performs automated color deconvolution across an entire image set, whereas Supplementary File_S3.txt performs automated thresholding and subsequent measurements across an entire image set. [file APHA-242-e70188-s002.zip]

Archive with 2 entries (2 files):
- apha70188-sup-0003-Supinfo3@Supplementary File_S3.txt
- apha70188-sup-0002-Supinfo2@Supplementary File_S2.txt
